# Supplementary material for: Population-scale dietary interests during the COVID-19 pandemic
Source: Nat Commun. 2022 Feb 28;13:1073. doi: 10.1038/s41467-022-28498-z (PMC8885865; doi:10.1038/s41467-022-28498-z)
Supplement: Supplementary file 5 — Supplementary Dataset 1 [file 41467_2022_28498_MOESM5_ESM.csv]

Mode entity (N=16)	Average	AU	BR	CA	DE	DK	EG	ES	FR	GB	ID	IN	IT	JP	KE	MX	NG	SE	US
On average positively correlated
Recipe	0.7	0.88*	0.87*	0.73*	0.74*	0.73*	0.45*	0.81*	0.72*	0.85*	0.76*	0.82*	0.85*	0.04	0.66*	0.95*	0.47*	0.61*	0.68*
Baking	0.62	0.88*	0.8*	0.71*	0.55*	0.28	0.41*	0.64*	0.43*	0.88*	0.71*	0.91*	0.46*	0.17	0.77*	0.79*	0.47*	0.55*	0.77*
Cooking	0.58	0.75*	0.67*	0.6*	0.39*	0.23	0.08	0.87*	0.61*	0.88*	0.63*	0.84*	0.75*	0.26	0.66*	0.83*	0.37*	0.34*	0.62*
Take-out	0.5	0.8*	0.66*	0.64*	0.56*	0.73*	0.07	0.1	0.62*	0.33*	0.42*	0.31*	0.79*	0.8*	0.08	0.49*	0.03	0.63*	0.88*
Grocery store	0.28	0.14	0.32*	0.64*	0.41*	0.32*	0.07	0.12	-0.29*	0.64*	0.38*	0.8*	0.46*	0.15	0.36*	-0.28	0.35*	0.16	0.39*
Supermarket	0.17	-0.22	0.58*	0.38*	-0.02	0.25	0.24	0.47*	-0.45*	0.03	0.12	0.02	0.63*	0.08	0.04	0.23	0.16	0.23	0.29
Barbecue	0.11	0.04	0.61*	0.23	-0.01	-0.2	0.15	0.11	-0.01	0.4*	0.07	-0.81*	-0.05	0.39*	0.51*	0.31*	0.15	0.25	-0.2
Food delivery	0.09	0.51*	-0.12	0.4*	0.07	-0.25	0.04	-0.08	-0.05	0.27	0.1	-0.12	0.36*	0.27	-0.02	-0.33*	0.04	-0.08	0.52*
Drive-in	0.0003	-0.44*	0.25	-0.14	0.42*	0.51*	0.05	-0.24	0.47*	0.09	-0.23	-0.27	-0.21	-0.32*	-0.04	-0.17	0.01	0.19	0.09
On average negatively correlated
Picnic	-0.18	-0.1	-0.62*	-0.18	0.48*	0.08	-0.13	-0.46*	-0.28	0.09	0.06	-0.61*	-0.65*	-0.47*	-0.06	-0.11	-0.18	0.04	-0.11
Lunchbox	-0.21	-0.45*	0.12	-0.09	-0.49*	-0.2	0.08	-0.08	-0.14	-0.57*	0.15	-0.56*	-0.33*	-0.15	-0.18	-	-0.23	-0.04	-0.33*
Diner	-0.24	-0.34*	-0.03	-0.6*	-0.65*	-0.13	0.1	0.14	-0.21	-0.78*	-0.46*	-0.34*	-0.33*	-0.3*	0	-0.03	0.08	0.32*	-0.72*
Food festival	-0.26	-0.34*	-0.59*	-0.24	-0.63*	-0.02	0.06	-0.24	-0.24	-0.56*	-0.21	-0.32*	-0.3*	0.1	-0.04	-0.04	-0.11	-0.43*	-0.48*
Cafeteria	-0.28	-0.34*	-0.52*	-0.33*	-0.69*	-0.28	-0.2	-0.15	-0.83*	-0.04	-0.2	-0.26	-0.03	-0.24	-0.14	0.36*	-0.39*	-0.17	-0.59*
Cafe	-0.72	-0.69*	-0.74*	-0.92*	-0.86*	-0.67*	-0.67*	-0.83*	-0.74*	-0.87*	-0.74*	-0.9*	-0.75*	-0.78*	-0.3*	-0.76*	-0.32*	-0.71*	-0.74*
Restaurant	-0.8	-0.72*	-0.83*	-0.94*	-0.86*	-0.76*	-0.85*	-0.87*	-0.81*	-0.87*	-0.84*	-0.75*	-0.97*	-0.83*	-0.4*	-0.85*	-0.66*	-0.77*	-0.76*
Food entity (N=1432)	Average	AU	BR	CA	DE	DK	EG	ES	FR	GB	ID	IN	IT	JP	KE	MX	NG	SE	US
Top 10, on average positively correlated
Pancake (dessert)	0.61	0.73*	0.87*	0.62*	0.64*	0.53*	0.47*	0.67*	0.61*	0.56*	0.54*	0.74*	0.8*	0.12	0.59*	0.72*	0.58*	0.53*	0.62*
Baking powder (pastry and bakery product)	0.58	0.61*	0.73*	0.76*	0.6*	0.16	0.33*	0.57*	0.61*	0.82*	0.76*	0.91*	0.81*	0.61*	0.3*	0.7*	0.29*	0.31*	0.63*
Bread (bread and flatbread)	0.58	0.81*	0.74*	0.69*	0.5*	0.37*	0.58*	0.54*	0.58*	0.77*	0.63*	0.92*	0.82*	-0.14	0.57*	0.56*	0.56*	0.29	0.71*
Baker's yeast (pastry and bakery product)	0.58	0.79*	0.84*	0.71*	0.56*	0.33*	0.24	0.68*	0.7*	0.78*	0.56*	0.92*	0.54*	0.35*	0.5*	-	0.54*	0.05	0.78*
Cookie (dessert)	0.57	0.67*	0.83*	0.68*	0.51*	0.53*	0.31*	0.66*	0.73*	0.88*	0.34*	0.82*	0.33*	0.3*	0.33*	-	0.67*	0.42*	0.64*
Chocolate brownie (dessert)	0.56	0.65*	0.89*	0.63*	0.44*	0.23	0.53*	0.43*	0.73*	0.84*	0.57*	0.7*	0.6*	0.49*	0.32*	0.78*	0.3*	0.35*	0.65*
Chicken meat (chicken dish)	0.55	0.65*	0.83*	0.63*	0.47*	0.26	0.32*	0.76*	0.61*	0.75*	0.65*	0.73*	0.41*	0.31*	0.57*	0.83*	0.4*	-0.02	0.75*
Chocolate cake (dessert)	0.55	0.65*	0.8*	0.5*	0.41*	0.62*	0.28	0.62*	0.63*	0.8*	0.4*	0.86*	0.69*	0.75*	0.62*	-	0.06	0.04	0.55*
Biscuit (dessert)	0.54	0.7*	0.7*	0.75*	0.39*	0.05	0.46*	0.73*	0.7*	0.82*	0.56*	0.75*	0.68*	0.28	0.25	0.77*	0.33*	0	0.73*
Pasta (pasta, pizza and noodle dish)	0.53	0.72*	0.51*	0.6*	0.4*	0.19	0.34*	0.68*	0.61*	0.74*	0.63*	0.77*	0.83*	0.25	0.36*	0.79*	0.05	0.45*	0.69*
Top 10, on average negatively correlated
Tapas (snack)	-0.34	-0.51*	-0.05	-0.49*	-0.76*	-0.45*	0.02	-0.89*	-0.83*	-0.77*	-0.38*	0.09	-0.18	-0.11	-0.24	0.41*	0.24	-0.46*	-0.7*
Energy drink (soft drink)	-0.27	0.02	-0.71*	-0.32*	-0.22	-0.2	-0.14	-0.42*	-0.13	-0.46*	-0.13	-0.48*	-0.24	-0.08	-0.22	-	-0.08	-0.29*	-0.52*
Korean barbecue (beef dish)	-0.26	-0.62*	0.02	-0.69*	-0.5*	-0.17	0.05	-0.17	-0.47*	-0.6*	-0.48*	0.09	-0.06	-0.02	-	0.03	-	0.12	-0.73*
Campanelle (pasta, pizza and noodle dish)	-0.22	-0.19	-0.22	-0.1	-	-	-	-0.09	-0.39*	-0.48*	-0.18	-	-0.14	-	-	-0.22	-	-0.22	-0.23
Sushi (rice dish)	-0.19	-0.33*	-0.1	-0.36*	-0.43*	-0.15	-0.02	0.02	-0.07	-0.12	-0.61*	-0.16	-0.43*	-0.71*	-0.04	0.15	0.22	0.05	-0.42*
Gelato (desset)	-0.19	-0.21	-0.25	-0.24	0.05	-0.24	-0.23	0.02	0.04	-0.11	-0.57*	-0.29	-0.29*	-0.48*	-0.32*	-0.14	0.23	-0.07	-0.31*
Chewing gum (dessert)	-0.17	-0.14	0.03	-0.09	-0.39*	-0.19	-0.06	-0.25	-0.16	-0.48*	0.02	-0.21	-0.37*	0.02	-0.02	-	-0.05	-0.07	-0.54*
Ramen (soup)	-0.17	-0.31*	-0.22	-0.48*	-0.46*	-0.04	0.26	-0.44*	-0.14	0.07	-0.57*	0.42*	-0.18	-0.65*	0.15	-	0.02	-0.28	-0.1
Agnolotti (pasta, pizza and noodle dish)	-0.17	-0.19	-0.21	-0.32*	-0.25	0.03	-	-0.28	-0.15	-0.58*	-0.26	0.14	0.2	-	-	-0.29	-	0.18	-0.44*
Burrata (cheese)	-0.16	-0.02	0.18	-0.36*	-0.15	0.25	-0.12	-0.48*	-0.28	-0.27	-0.29*	0.06	-0.33*	-0.02	-	-0.12	0	-0.2	-0.63*
